# Supplementary material for: Part A: Biodegradable Bio-Composite Film Reinforced with Cellulose Nanocrystals from Chaetomorpha linum into Thermoplastic Starch Matrices
Source: Polymers (Basel). 2023 Mar 20;15(6):1542. doi: 10.3390/polym15061542 (PMC10058665; doi:10.3390/polym15061542)
Supplement: Supplementary file 1 [file polymers-15-01542-s001.zip]

Archive with 2 entries (2 files):
- polymers-2247490-supplementary.pdf
- vedio S1.the real morphology of bio_composites film CSCL-CNC73-50%.mp4
